# Supplementary material for: Factors that influence market participation among traditional beef cattle farmers in the Meatu District of Simiyu Region, Tanzania
Source: PLoS One. 2021 Apr 1;16(4):e0248576. doi: 10.1371/journal.pone.0248576 (PMC8016299; doi:10.1371/journal.pone.0248576)
Supplement: S1 File — (ZIP) [file pone.0248576.s004.zip]

Archive with 2 entries (2 files):
- S3B SPSS. OLSRegression Output and Descriptive statistics.spv
- S3A PDF. OLS Regression Output and Descriptive Statistics.pdf
